# Supplementary material for: Galacto-Oligosaccharides Increase the Abundance of Beneficial Probiotic Bacteria and Improve Gut Architecture and Goblet Cell Expression in Poorly Performing Piglets, but Not Performance
Source: Animals (Basel). 2023 Jan 8;13(2):230. doi: 10.3390/ani13020230 (PMC9854465; doi:10.3390/ani13020230)
Supplement: Supplementary file 1 [file animals-13-00230-s001.zip]

Archive with 1 entries (1 files):
- animals-2095088-supplementary.pdf
